# Supplementary material for: Laparoscopic Surgery with Concomitant Hernia Repair and Cholecystectomy: An Alternative Approach to Everyday Practice
Source: Diseases. 2023 Mar 3;11(1):44. doi: 10.3390/diseases11010044 (PMC10047121; doi:10.3390/diseases11010044)
Supplement: Supplementary file 1 [file diseases-11-00044-s001.zip]

Archive with 1 entries (1 files):
- diseases-2153312-supplementary.pdf
